# Supplementary material for: eIF3 Interacts with Selenoprotein mRNAs
Source: Biomolecules. 2022 Sep 9;12(9):1268. doi: 10.3390/biom12091268 (PMC9496622; doi:10.3390/biom12091268)
Supplement: Supplementary file 1 [file biomolecules-12-01268-s001.zip]

Archive with 1 entries (1 files):
- biomolecules-1872459-supplementary.pdf
